# Supplementary material for: Estimation of the Local Concentration of the Markedly Dense Hydroxyl Radical Generation Induced by X-rays in Water
Source: Molecules. 2022 Jan 18;27(3):592. doi: 10.3390/molecules27030592 (PMC8840408; doi:10.3390/molecules27030592)
Supplement: Supplementary file 1 [file molecules-27-00592-s001.zip]

Archive with 1 entries (1 files):
- molecules-1483407-supplementary.pdf
